# Supplementary material for: Design and Synthesis of New Acyl Urea Analogs as Potential σ1R Ligands
Source: Molecules. 2023 Mar 2;28(5):2319. doi: 10.3390/molecules28052319 (PMC10005056; doi:10.3390/molecules28052319)
Supplement: Supplementary file 1 [file molecules-28-02319-s001.zip]

Archive with 1 entries (1 files):
- molecules-2237547-supplementary.pdf
